# Supplementary material for: Associations between Long-Term Air Pollution Exposure and Risk of Osteoporosis-Related Fracture in a Nationwide Cohort Study in South Korea
Source: Int J Environ Res Public Health. 2022 Feb 19;19(4):2404. doi: 10.3390/ijerph19042404 (PMC8872590; doi:10.3390/ijerph19042404)
Supplement: Supplementary file 1 [file ijerph-19-02404-s001.zip]

Archive with 1 entries (1 files):
- ijerph-1547173-supplementary.pdf
